# Supplementary material for: A Three-Year Analysis of Toxic Benzene Levels and Associated Impact in Ploieşti City, Romania
Source: Toxics. 2023 Sep 2;11(9):748. doi: 10.3390/toxics11090748 (PMC10537639; doi:10.3390/toxics11090748)
Supplement: Supplementary file 1 [file toxics-11-00748-s001.zip]

Archive with 3 entries (3 files):
- Supplementary File S1.xlsx
- Supplementary File S2.xlsx
- Supplementary.pdf
